# Supplementary material for: Sensitivity to Immune Checkpoint Blockade in Advanced Non-Small Cell Lung Cancer Patients with EGFR Exon 20 Insertion Mutations
Source: Genes (Basel). 2021 Apr 30;12(5):679. doi: 10.3390/genes12050679 (PMC8147255; doi:10.3390/genes12050679)
Supplement: Supplementary file 1 [file genes-12-00679-s001.zip]

Archive with 6 entries (5 files):
- Supplementary materials/
- __MACOSX/._Supplementary materials
- Supplementary materials/Table S1.docx
- __MACOSX/Supplementary materials/._Table S1.docx
- Supplementary materials/Figure S1.jpg
- __MACOSX/Supplementary materials/._Figure S1.jpg
